# Supplementary material for: TBX3 represses TBX2 under the control of the PRC2 complex in skeletal muscle and rhabdomyosarcoma
Source: Oncogenesis. 2019 Apr 12;8(4):27. doi: 10.1038/s41389-019-0137-z (PMC6461654; doi:10.1038/s41389-019-0137-z)
Supplement: Supplementary file 3 — Supplemental File [file 41389_2019_137_MOESM3_ESM.xlsx]

## Sheet: SARC_TBX3 TBX2 Expression Data_
ID	TBX3	TBX2
TCGA-SI-A71Q-01A-12R-A33J-07	5573.11	910.492
TCGA-DX-A7EI-01A-11R-A33J-07	5433.45	489.761
TCGA-DX-A7ER-01A-11R-A36F-07	5136.44	808.357
TCGA-X6-A8C4-01A-11R-A36F-07	4642	785.197
TCGA-DX-A6YX-01A-11R-A41I-07	4203.51	432.248
TCGA-DX-AB2J-01A-11R-A38C-07	3823.71	1041.26
TCGA-3B-A9HX-01A-11R-A39D-07	3785.5	788.104
TCGA-SG-A6Z7-01A-12R-A32Q-07	3525.5	3146.67
TCGA-FX-A8OO-01A-11R-A36F-07	3499.13	655.139
TCGA-DX-A3LW-01A-21R-A21T-07	3371.28	845.908
TCGA-DX-A23R-01A-11R-A26T-07	3346.91	813.231
TCGA-WK-A8XT-01A-11R-A37L-07	3077.36	262.658
TCGA-QQ-A8VH-01A-11R-A37L-07	3063.62	2228.32
TCGA-HB-A43Z-01A-11R-A24X-07	3001.61	606.195
TCGA-IS-A3K6-01A-11R-A21T-07	2940.33	1122.55
TCGA-DX-A7EF-01A-11R-A33J-07	2930.47	1895.46
TCGA-DX-AB2E-01A-11R-A39D-07	2915.1	1320.12
TCGA-X6-A8C2-01A-11R-A36F-07	2810.78	432.354
TCGA-X9-A973-01A-11R-A38C-07	2794.94	589.133
TCGA-3B-A9I1-01A-11R-A39D-07	2323.12	1070.82
TCGA-FX-A2QS-01A-11R-A21T-07	2283	266.091
TCGA-QQ-A8VF-01A-11R-A37L-07	2055.68	259.135
TCGA-K1-A3PO-01A-11R-A21T-07	2041.74	2959.08
TCGA-QQ-A8VB-01A-11R-A37L-07	1996.67	534
TCGA-DX-AB2O-01A-12R-A39D-07	1957.16	488.72
TCGA-DX-AB30-01A-11R-A39D-07	1904.33	778.718
TCGA-SI-A71O-06A-11R-A38C-07	1889.57	454.026
TCGA-X2-A95T-01A-11R-A37L-07	1868.31	350.896
TCGA-SI-AA8C-01A-11R-A38C-07	1809.02	844.503
TCGA-HB-A3YV-01A-11R-A24X-07	1770.67	1069.38
TCGA-WK-A8XQ-01A-11R-A37L-07	1675.66	180.273
TCGA-FX-A76Y-01A-11R-A355-07	1667.01	1150.2
TCGA-DX-AB2Z-01A-11R-A38C-07	1659.57	349.591
TCGA-WP-A9GB-01A-11R-A37L-07	1641.11	1390.79
TCGA-DX-A240-01A-32R-A27Q-07	1564.34	667.473
TCGA-DX-AB2X-01A-11R-A38C-07	1490.77	969.231
TCGA-DX-A48N-01A-11R-A30C-07	1453.62	525.389
TCGA-DX-AB3C-01A-11R-A41I-07	1433.48	695.158
TCGA-Z4-A9VC-01A-11R-A37L-07	1408.92	982.311
TCGA-QQ-A8VG-01A-11R-A37L-07	1402.19	505.765
TCGA-HS-A5N8-01A-11R-A26T-07	1379.62	3156.01
TCGA-DX-A3M1-01A-11R-A22K-07	1338.26	1454.1
TCGA-PC-A5DN-01A-12R-A27Q-07	1308.23	988.681
TCGA-DX-A8BQ-01A-11R-A37L-07	1267.86	245.273
TCGA-DX-A2IZ-01A-11R-A21T-07	1256.36	430.26
TCGA-3B-A9HS-01A-11R-A39D-07	1232.6	289.889
TCGA-KF-A41W-01A-11R-A24X-07	1230.53	349.474
TCGA-HB-A2OT-01A-11R-A21T-07	1222.74	958.237
TCGA-MB-A5Y8-01A-11R-A29R-07	1203.66	738.987
TCGA-JV-A75J-01A-11R-A32Q-07	1202.95	3371.25
TCGA-MJ-A68H-01A-11R-A30C-07	1194.72	353.685
TCGA-X6-A8C7-01A-11R-A36F-07	1158.13	552.941
TCGA-MB-A8JL-01A-11R-A36F-07	1148.99	2742.37
TCGA-DX-AB3A-01A-11R-A41I-07	1144.76	1378.46
TCGA-DX-A7EO-01A-11R-A36F-07	1143.34	131.968
TCGA-IW-A3M6-01A-11R-A21T-07	1127.5	2253.19
TCGA-HB-A3L4-01A-11R-A21T-07	1119.21	776.748
TCGA-KD-A5QU-01A-11R-A27Q-07	1106.36	2042.49
TCGA-DX-A8BV-01A-11R-A37L-07	1104.76	2394.52
TCGA-DX-A6BF-01A-11R-A30C-07	1092.68	379.055
TCGA-DX-A23U-01A-11R-A26T-07	1087.78	351.139
TCGA-DX-AB2H-01A-11R-A39D-07	1058.71	5803.57
TCGA-DX-A3UF-01A-11R-A30C-07	1057.53	719.966
TCGA-DX-A6YT-01A-21R-A355-07	1055.71	563.626
TCGA-3B-A9HP-01A-11R-A38C-07	1047.22	1173.46
TCGA-3B-A9HV-01A-11R-A39D-07	1024.72	3053.44
TCGA-K1-A3PN-01A-11R-A22K-07	1019.69	490.828
TCGA-FX-A48G-01A-11R-A24X-07	334.31	10026
TCGA-DX-A3UA-01A-12R-A30C-07	229.806	9387.6
TCGA-MJ-A850-01A-11R-A355-07	217.523	8536.86
TCGA-3R-A8YX-01A-11R-A37L-07	872.963	5111.99
TCGA-Z4-AAPG-01A-11R-A39D-07	750.704	4118.62
TCGA-IS-A3K7-01A-11R-A21T-07	241.126	4030.46
TCGA-IS-A3K8-01A-11R-A21T-07	350.036	3581.22
TCGA-MO-A47R-01A-11R-A24X-07	518.65	3568.38
TCGA-K1-A42X-01A-11R-A24X-07	223.509	3088.7
TCGA-IW-A3M5-01A-22R-A21T-07	809.565	2962.09
TCGA-IE-A4EH-01A-11R-A24X-07	672.333	2724.85
TCGA-K1-A42X-02A-11R-A24X-07	161.812	2617.04
TCGA-FX-A3RE-01A-11R-A22K-07	802.876	2483.77
TCGA-IW-A3M4-01A-11R-A21T-07	544.533	2429.71
TCGA-X6-A7W8-01A-21R-A355-07	764.521	2278.34
TCGA-DX-A6BG-01A-11R-A30C-07	301.069	2166.57
TCGA-JV-A5VF-01A-11R-A29R-07	314.5	2158.5
TCGA-HS-A5NA-01A-11R-A26T-07	1017.73	1865.75
TCGA-MB-A8JK-01A-11R-A36F-07	630.214	1840.55
TCGA-DX-A6YV-01A-12R-A355-07	346.835	1765.57
TCGA-RN-AAAQ-01A-21R-A39D-07	705.785	1610.13
TCGA-DX-A7EQ-01A-11R-A466-07	13.1274	1580.69
TCGA-KD-A5QS-01A-11R-A27Q-07	904.813	1571.66
TCGA-3B-A9HI-01A-11R-A38C-07	938.34	1561.26
TCGA-FX-A2QS-11A-11R-A21T-07	451.057	1550.24
TCGA-X6-A7WC-01A-12R-A355-07	755.345	1495.67
TCGA-FX-A3NK-01A-11R-A21T-07	517.58	1493.07
TCGA-WK-A8Y0-01A-11R-A41I-07	642.893	1399
TCGA-DX-A8BH-01A-11R-A37L-07	268.379	1311.78
TCGA-UE-A6QU-01A-12R-A32Q-07	129.712	1311.33
TCGA-RN-A68Q-01A-11R-A30C-07	18.4104	1290.08
TCGA-DX-A6YZ-01A-12R-A355-07	547.197	1273.76
TCGA-DX-AB3B-01A-11R-A41I-07	178.013	1271.39
TCGA-DX-AB2L-01A-32R-A41I-07	174.226	1246.94
TCGA-DX-A8BK-01A-11R-A37L-07	294.818	1231.09
TCGA-SG-A849-01A-11R-A355-07	803.75	1230.9
TCGA-DX-A3UB-01A-11R-A30C-07	727.704	1229.6
TCGA-DX-A8BN-01A-11R-A37L-07	48.0495	1164.61
TCGA-DX-A8BZ-01A-11R-A37L-07	508.558	1137.68
TCGA-DX-AB2Q-01A-11R-A39D-07	998.054	1129.96
TCGA-IF-A3RQ-01A-11R-A22K-07	16.7246	1129.15
TCGA-DX-A8BS-01A-11R-A37L-07	895.348	1127.35
TCGA-K1-A6RU-01A-11R-A32Q-07	243.698	1092.36
TCGA-DX-AATS-01A-12R-A41I-07	600.864	1080.15
TCGA-HS-A5N9-01A-11R-A26T-07	471.717	1068.86
TCGA-PC-A5DM-01A-11R-A27Q-07	57.0312	1065.62

## Sheet: Corelation Analysis_SARC_TBXs
	TBX3 vs TBX2
	Spearman r
	r	-0.5173
	95% confidence interval	-0.6440 to -0.3629
	P value
	P (two-tailed)	<0.0001
	P value summary	****
	Exact or approximate P value?	Approximate
	Significant? (alpha = 0.05)	Yes
	Number of XY Pairs	113

## Sheet: Sarc_Total_TBX2&3
Hybridization REF	TBX2|6909	TBX3|6926
TCGA-FX-A48G-01A-11R-A24X-07	10026	334.31
TCGA-DX-A3UA-01A-12R-A30C-07	9387.6	229.806
TCGA-MJ-A850-01A-11R-A355-07	8536.86	217.523
TCGA-DX-AB2H-01A-11R-A39D-07	5803.57	1058.71
TCGA-3R-A8YX-01A-11R-A37L-07	5111.99	872.963
TCGA-Z4-AAPG-01A-11R-A39D-07	4118.62	750.704
TCGA-IS-A3K7-01A-11R-A21T-07	4030.46	241.126
TCGA-IS-A3K8-01A-11R-A21T-07	3581.22	350.036
TCGA-MO-A47R-01A-11R-A24X-07	3568.38	518.65
TCGA-JV-A75J-01A-11R-A32Q-07	3371.25	1202.95
TCGA-HS-A5N8-01A-11R-A26T-07	3156.01	1379.62
TCGA-SG-A6Z7-01A-12R-A32Q-07	3146.67	3525.5
TCGA-K1-A42X-01A-11R-A24X-07	3088.7	223.509
TCGA-3B-A9HV-01A-11R-A39D-07	3053.44	1024.72
TCGA-IW-A3M5-01A-22R-A21T-07	2962.09	809.565
TCGA-K1-A3PO-01A-11R-A21T-07	2959.08	2041.74
TCGA-MB-A8JL-01A-11R-A36F-07	2742.37	1148.99
TCGA-IE-A4EH-01A-11R-A24X-07	2724.85	672.333
TCGA-K1-A42X-02A-11R-A24X-07	2617.04	161.812
TCGA-FX-A3RE-01A-11R-A22K-07	2483.77	802.876
TCGA-IW-A3M4-01A-11R-A21T-07	2429.71	544.533
TCGA-DX-A8BV-01A-11R-A37L-07	2394.52	1104.76
TCGA-X6-A7W8-01A-21R-A355-07	2278.34	764.521
TCGA-IW-A3M6-01A-11R-A21T-07	2253.19	1127.5
TCGA-QQ-A8VH-01A-11R-A37L-07	2228.32	3063.62
TCGA-DX-A6BG-01A-11R-A30C-07	2166.57	301.069
TCGA-JV-A5VF-01A-11R-A29R-07	2158.5	314.5
TCGA-KD-A5QU-01A-11R-A27Q-07	2042.49	1106.36
TCGA-DX-A7EF-01A-11R-A33J-07	1895.46	2930.47
TCGA-HS-A5NA-01A-11R-A26T-07	1865.75	1017.73
TCGA-MB-A8JK-01A-11R-A36F-07	1840.55	630.214
TCGA-DX-A6YV-01A-12R-A355-07	1765.57	346.835
TCGA-RN-AAAQ-01A-21R-A39D-07	1610.13	705.785
TCGA-DX-A7EQ-01A-11R-A466-07	1580.69	13.1274
TCGA-KD-A5QS-01A-11R-A27Q-07	1571.66	904.813
TCGA-3B-A9HI-01A-11R-A38C-07	1561.26	938.34
TCGA-FX-A2QS-11A-11R-A21T-07	1550.24	451.057
TCGA-X6-A7WC-01A-12R-A355-07	1495.67	755.345
TCGA-FX-A3NK-01A-11R-A21T-07	1493.07	517.58
TCGA-DX-A3M1-01A-11R-A22K-07	1454.1	1338.26
TCGA-WK-A8Y0-01A-11R-A41I-07	1399	642.893
TCGA-WP-A9GB-01A-11R-A37L-07	1390.79	1641.11
TCGA-DX-AB3A-01A-11R-A41I-07	1378.46	1144.76
TCGA-DX-AB2E-01A-11R-A39D-07	1320.12	2915.1
TCGA-DX-A8BH-01A-11R-A37L-07	1311.78	268.379
TCGA-UE-A6QU-01A-12R-A32Q-07	1311.33	129.712
TCGA-RN-A68Q-01A-11R-A30C-07	1290.08	18.4104
TCGA-DX-A6YZ-01A-12R-A355-07	1273.76	547.197
TCGA-DX-AB3B-01A-11R-A41I-07	1271.39	178.013
TCGA-DX-AB2L-01A-32R-A41I-07	1246.94	174.226
TCGA-DX-A8BK-01A-11R-A37L-07	1231.09	294.818
TCGA-SG-A849-01A-11R-A355-07	1230.9	803.75
TCGA-DX-A3UB-01A-11R-A30C-07	1229.6	727.704
TCGA-3B-A9HP-01A-11R-A38C-07	1173.46	1047.22
TCGA-DX-A8BN-01A-11R-A37L-07	1164.61	48.0495
TCGA-FX-A76Y-01A-11R-A355-07	1150.2	1667.01
TCGA-DX-A8BZ-01A-11R-A37L-07	1137.68	508.558
TCGA-DX-AB2Q-01A-11R-A39D-07	1129.96	998.054
TCGA-IF-A3RQ-01A-11R-A22K-07	1129.15	16.7246
TCGA-DX-A8BS-01A-11R-A37L-07	1127.35	895.348
TCGA-IS-A3K6-01A-11R-A21T-07	1122.55	2940.33
TCGA-K1-A6RU-01A-11R-A32Q-07	1092.36	243.698
TCGA-DX-AATS-01A-12R-A41I-07	1080.15	600.864
TCGA-3B-A9I1-01A-11R-A39D-07	1070.82	2323.12
TCGA-HB-A3YV-01A-11R-A24X-07	1069.38	1770.67
TCGA-HS-A5N9-01A-11R-A26T-07	1068.86	471.717
TCGA-PC-A5DM-01A-11R-A27Q-07	1065.62	57.0312
TCGA-DX-AB35-01A-21R-A41I-07	1058.58	497.566
TCGA-DX-AB2J-01A-11R-A38C-07	1041.26	3823.71
TCGA-DX-AB2W-01A-11R-A39D-07	1032.23	975.645
TCGA-DX-A3LS-01A-11R-A21T-07	1023.41	103.785
TCGA-DX-A3UC-01A-11R-A30C-07	1013.26	71.618
TCGA-VT-A80J-01A-11R-A36F-07	1006.21	535.31
TCGA-PC-A5DN-01A-12R-A27Q-07	988.681	1308.23
TCGA-3B-A9I3-01A-11R-A39D-07	984.039	386.366
TCGA-Z4-A9VC-01A-11R-A37L-07	982.311	1408.92
TCGA-VT-A80J-02A-11R-A41I-07	981.957	30.9316
TCGA-DX-A8BJ-01A-11R-A41I-07	970.284	821.705
TCGA-DX-AB2X-01A-11R-A38C-07	969.231	1490.77
TCGA-HB-A2OT-01A-11R-A21T-07	958.237	1222.74
TCGA-WK-A8XO-01A-11R-A37L-07	939.305	997.419
TCGA-VT-AB3D-01A-12R-A41I-07	938.95	189.255
TCGA-IS-A3KA-01A-11R-A21T-07	930.012	593.12
TCGA-X6-A8C6-01A-11R-A36F-07	929.529	337.802
TCGA-DX-AB2V-01A-11R-A41I-07	915.058	639.479
TCGA-DX-A8BM-01A-11R-A41I-07	915.013	879.921
TCGA-SI-A71Q-01A-12R-A33J-07	910.492	5573.11
TCGA-K1-A3PO-11A-12R-A21T-07	910.101	680.592
TCGA-DX-A7ES-01A-31R-A39D-07	902.669	587.912
TCGA-K1-A42W-01A-11R-A24X-07	876.856	535.937
TCGA-SG-A6Z4-01A-22R-A33J-07	872.907	417.834
TCGA-QC-A7B5-01A-11R-A33J-07	868.985	244.402
TCGA-DX-A48K-01A-11R-A30C-07	865.398	472.468
TCGA-X6-A7WB-01A-11R-A355-07	855.645	879.436
TCGA-DX-A3LW-01A-21R-A21T-07	845.908	3371.28
TCGA-SI-AA8C-01A-11R-A38C-07	844.503	1809.02
TCGA-DX-A7EM-01A-11R-A36F-07	834.711	397.24
TCGA-DX-A7EL-01A-12R-A36F-07	832.749	46.7836
TCGA-DX-A23R-01A-11R-A26T-07	813.231	3346.91
TCGA-DX-A7EN-01A-11R-A39D-07	812.955	644.803
TCGA-DX-A7ER-01A-11R-A36F-07	808.357	5136.44
TCGA-DX-A3UD-01A-11R-A30C-07	805.993	355.002
TCGA-X6-A7WD-01A-21R-A355-07	800.471	53.6471
TCGA-DX-A2J0-01A-11R-A21T-07	797.146	141.151
TCGA-3B-A9HX-01A-11R-A39D-07	788.104	3785.5
TCGA-DX-A48R-01A-11R-A30C-07	785.964	8.5742
TCGA-X6-A8C4-01A-11R-A36F-07	785.197	4642
TCGA-DX-AB30-01A-11R-A39D-07	778.718	1904.33
TCGA-HB-A3L4-01A-11R-A21T-07	776.748	1119.21
TCGA-DX-A48O-01A-11R-A30C-07	772.905	1014.33
TCGA-DX-A1L0-01A-11R-A24X-07	772.727	447.511
TCGA-DX-A2J1-01A-11R-A21T-07	772.219	162.32
TCGA-QQ-A5VD-01A-21R-A32Q-07	770.936	332.512
TCGA-DX-A8BT-01A-11R-A37L-07	766.518	320.341
TCGA-DX-A3UE-01A-11R-A30C-07	755.496	406.865
TCGA-MB-A5Y8-01A-11R-A29R-07	738.987	1203.66
TCGA-Z4-AAPF-01A-11R-A39D-07	738.152	415.51
TCGA-DX-AB2G-01A-11R-A39D-07	733.289	64.3617
TCGA-FX-A3TO-01A-11R-A22K-07	730.578	747.521
TCGA-DX-A3UF-01A-11R-A30C-07	719.966	1057.53
TCGA-WK-A8XX-01A-11R-A37L-07	714.664	639.282
TCGA-VT-A80G-01A-11R-A36F-07	709.615	404.808
TCGA-DX-A1KW-01A-22R-A24X-07	708.37	322.908
TCGA-X9-A971-01A-11R-A38C-07	703.332	300.746
TCGA-DX-A6YR-01A-33R-A355-07	702.235	400.865
TCGA-DX-AB3C-01A-11R-A41I-07	695.158	1433.48
TCGA-Z4-A8JB-01A-23R-A37L-07	686.477	466.439
TCGA-HS-A5N7-01A-21R-A26T-07	668.295	105.684
TCGA-DX-A240-01A-32R-A27Q-07	667.473	1564.34
TCGA-DX-A6YS-01A-12R-A355-07	664.11	503.432
TCGA-DX-A8BR-01A-11R-A41I-07	659.033	355.386
TCGA-FX-A8OO-01A-11R-A36F-07	655.139	3499.13
TCGA-SI-AA8B-01A-11R-A38C-07	653.928	272.262
TCGA-LI-A67I-01A-31R-A30C-07	651.136	212.5
TCGA-DX-A3M2-01A-21R-A22K-07	636.208	61.679
TCGA-DX-A23T-01A-11R-A26T-07	633.333	282.759
TCGA-DX-AB32-01A-11R-A41I-07	620.619	447.899
TCGA-DX-A6B8-01A-11R-A30C-07	619.762	684.707
TCGA-DX-A2J4-01A-32R-A21T-07	611.854	376.525
TCGA-DX-AB2T-01A-11R-A38C-07	608.647	431.237
TCGA-HB-A43Z-01A-11R-A24X-07	606.195	3001.61
TCGA-DX-A3U7-01A-11R-A29R-07	605.49	61.5597
TCGA-DX-A1KX-01A-22R-A24X-07	603.668	249.108
TCGA-3B-A9HL-01A-11R-A38C-07	603.042	331.268
TCGA-DX-AB2P-01A-11R-A38C-07	599.411	471.336
TCGA-MB-A5Y9-01A-11R-A29R-07	596.406	122.322
TCGA-QQ-A8VD-01A-42R-A39D-07	592.514	758.475
TCGA-DX-A3U9-01A-11R-A30C-07	590.02	251.896
TCGA-X9-A973-01A-11R-A38C-07	589.133	2794.94
TCGA-LI-A9QH-01A-11R-A37L-07	587.733	720.533
TCGA-X6-A8C5-01A-11R-A36F-07	587.205	230.266
TCGA-IF-A4AJ-01A-11R-A24X-07	576.531	40.2494
TCGA-SI-A71O-01A-12R-A33J-07	575.387	711.775
TCGA-DX-A6YT-01A-21R-A355-07	563.626	1055.71
TCGA-IE-A3OV-01A-11R-A22K-07	560.254	807.808
TCGA-DX-A1L2-01A-22R-A24X-07	559.927	823.289
TCGA-MO-A47P-01A-11R-A24X-07	558.788	905.266
TCGA-DX-AB2F-01A-11R-A38C-07	558.479	407.403
TCGA-DX-A48L-01A-11R-A30C-07	557.998	40.2245
TCGA-DX-A6BH-01A-12R-A30C-07	554.022	495.002
TCGA-X6-A8C7-01A-11R-A36F-07	552.941	1158.13
TCGA-3B-A9HU-01A-11R-A39D-07	551.735	190.221
TCGA-3B-A9HJ-01A-11R-A38C-07	551.724	178.258
TCGA-DX-A1L4-01A-12R-A26T-07	540.693	595.222
TCGA-DX-A6B9-01A-12R-A32Q-07	538.568	157.044
TCGA-QQ-A8VB-01A-11R-A37L-07	534	1996.67
TCGA-DX-A48N-01A-11R-A30C-07	525.389	1453.62
TCGA-UE-A6QT-01A-12R-A32Q-07	520.059	705.052
TCGA-QQ-A5V9-01A-11R-A32Q-07	519.498	221.209
TCGA-DX-A1KY-01A-11R-A24X-07	517.995	953.919
TCGA-DX-AB2S-01A-11R-A39D-07	512.35	195.955
TCGA-DX-AB37-01A-11R-A41I-07	512.103	253.809
TCGA-WK-A8XZ-01A-11R-A37L-07	511.363	64.0697
TCGA-QQ-A8VG-01A-11R-A37L-07	505.765	1402.19
TCGA-K1-A3PN-01A-11R-A22K-07	490.828	1019.69
TCGA-DX-A7EI-01A-11R-A33J-07	489.761	5433.45
TCGA-DX-AB2O-01A-12R-A39D-07	488.72	1957.16
TCGA-PC-A5DP-01A-11R-A26T-07	485.771	13.4798
TCGA-DX-A6YU-01A-12R-A33J-07	485.283	748.558
TCGA-K1-A3PN-02A-11R-A22K-07	480.289	391.143
TCGA-DX-A48U-01A-11R-A30C-07	479.421	215.895
TCGA-3B-A9I0-01A-11R-A39D-07	471.696	17.5043
TCGA-IE-A4EI-01A-11R-A24X-07	470.111	41.8959
TCGA-IE-A6BZ-01A-11R-A30C-07	463.751	441.887
TCGA-DX-A7EU-01A-22R-A36F-07	461.454	593.062
TCGA-DX-A8BL-01A-11R-A41I-07	459.477	499.043
TCGA-SI-A71O-06A-11R-A38C-07	454.026	1889.57
TCGA-DX-A6Z0-01A-13R-A36F-07	452.039	103.301
TCGA-SI-A71P-01A-12R-A33J-07	448.86	1018.12
TCGA-WK-A8XY-01A-11R-A37L-07	439.595	25.5122
TCGA-X6-A8C2-01A-11R-A36F-07	432.354	2810.78
TCGA-DX-A6YX-01A-11R-A41I-07	432.248	4203.51
TCGA-DX-A48P-01A-11R-A30C-07	431.764	54.2083
TCGA-DX-A2IZ-01A-11R-A21T-07	430.26	1256.36
TCGA-N1-A6IA-01A-12R-A32Q-07	426.136	874.527
TCGA-DX-A6BE-01A-41R-A32Q-07	421.927	310.299
TCGA-QC-AA9N-01A-11R-A39D-07	416.889	366.222
TCGA-QQ-A5VB-01A-11R-A36F-07	411.492	130.484
TCGA-DX-A8BO-01A-11R-A41I-07	410.427	332.725
TCGA-DX-A3U6-01A-11R-A29R-07	404.841	168.317
TCGA-PC-A5DO-01A-11R-A26T-07	404.586	453.317
TCGA-3B-A9HQ-01A-11R-A38C-07	394.817	603.15
TCGA-KD-A5QT-01A-11R-A27Q-07	392.899	729.448
TCGA-DX-A1L1-01A-11R-A24X-07	387.571	572.505
TCGA-IE-A4EJ-01A-11R-A24X-07	383.434	445.968
TCGA-DX-A6BF-01A-11R-A30C-07	379.055	1092.68
TCGA-MJ-A68J-01A-11R-A30C-07	373.427	140.413
TCGA-DX-A1KZ-01A-11R-A24X-07	373.194	432.985
TCGA-DX-A1KU-01A-32R-A24X-07	368.953	451.356
TCGA-QQ-A5VA-01A-12R-A32Q-07	366.634	420.046
TCGA-K1-A6RV-01A-11R-A32Q-07	362.546	932.707
TCGA-DX-A3LY-01B-11R-A27Q-07	362.219	925.032
TCGA-IF-A4AK-01A-21R-A24X-07	356.4	40.0624
TCGA-MJ-A68H-01A-11R-A30C-07	353.685	1194.72
TCGA-DX-A23U-01A-11R-A26T-07	351.139	1087.78
TCGA-X2-A95T-01A-11R-A37L-07	350.896	1868.31
TCGA-DX-AB2Z-01A-11R-A38C-07	349.591	1659.57
TCGA-KF-A41W-01A-11R-A24X-07	349.474	1230.53
TCGA-DX-A3LU-01A-11R-A21T-07	346.837	132.076
TCGA-DX-A8BG-01A-12R-A41I-07	346.633	227.93
TCGA-MB-A5YA-01A-11R-A29R-07	344.976	468.736
TCGA-QC-A6FX-01A-11R-A32Q-07	339.475	643.401
TCGA-X6-A8C3-01A-11R-A36F-07	337.778	683.636
TCGA-JV-A5VE-01A-11R-A29R-07	337.76	594.086
TCGA-DX-A8BU-01A-11R-A37L-07	332.351	203.454
TCGA-DX-A1L3-01A-11R-A24X-07	332.042	283.343
TCGA-QQ-A5VC-01A-31R-A32Q-07	329.763	572.823
TCGA-X6-A7WA-01A-12R-A355-07	321.945	405.547
TCGA-HB-A5W3-01A-11R-A29R-07	318.221	495.25
TCGA-K1-A6RT-01A-32R-A33J-07	298.917	547.393
TCGA-3B-A9HY-01A-11R-A39D-07	298.911	267.974
TCGA-DX-A7ET-01A-11R-A36F-07	298.489	127.746
TCGA-IE-A4EK-01A-11R-A24X-07	295.904	138.418
TCGA-DX-A3U5-01A-11R-A22K-07	294.204	66.9596
TCGA-3B-A9HS-01A-11R-A39D-07	289.889	1232.6
TCGA-DX-A6BB-01A-12R-A32Q-07	279.108	551.687
TCGA-FX-A2QS-01A-11R-A21T-07	266.091	2283
TCGA-DX-A6Z2-01A-12R-A36F-07	263.309	202.516
TCGA-3B-A9HZ-01A-11R-A39D-07	262.805	23.2467
TCGA-WK-A8XT-01A-11R-A37L-07	262.658	3077.36
TCGA-DX-A23Y-01A-11R-A27Q-07	262.237	129.799
TCGA-WK-A8XS-01A-11R-A37L-07	261.77	368.801
TCGA-QQ-A8VF-01A-11R-A37L-07	259.135	2055.68
TCGA-DX-A8BX-01A-11R-A37L-07	258.824	75.3477
TCGA-DX-A8BP-01A-11R-A37L-07	256.593	828.799
TCGA-DX-A23Z-01A-11R-A27Q-07	249.104	373.357
TCGA-DX-A8BQ-01A-11R-A37L-07	245.273	1267.86
TCGA-DX-A6BA-01A-11R-A30C-07	241.206	174.892
TCGA-QQ-A5V2-01A-11R-A32Q-07	240.779	8.1466
TCGA-PC-A5DL-01A-11R-A26T-07	240.596	66.0793
TCGA-DX-A6B7-01A-11R-A30C-07	239.916	357.563
TCGA-3B-A9HR-01A-11R-A38C-07	237.04	9.0158
TCGA-DX-A48J-01A-21R-A30C-07	228.393	153.236
TCGA-DX-AB36-01A-11R-A41I-07	223.785	616.667
TCGA-DX-A23V-01A-11R-A29R-07	223.35	151.269
TCGA-PC-A5DK-01A-11R-A27Q-07	202.55	427.054
TCGA-DX-A3LT-01A-12R-A21T-07	198.007	616.984
TCGA-3B-A9HO-01A-11R-A38C-07	196.122	187.924
TCGA-DX-A6YQ-01A-12R-A33J-07	191.44	391.44
TCGA-3B-A9HT-01A-11R-A39D-07	190.476	435.07
TCGA-WK-A8XQ-01A-11R-A37L-07	180.273	1675.66
TCGA-DX-A3U8-01A-11R-A29R-07	145.046	317.855
TCGA-DX-A7EO-01A-11R-A36F-07	131.968	1143.34
TCGA-PT-A8TR-01A-11R-A37L-07	129.738	842.907
TCGA-FX-A3NJ-01A-11R-A21T-07	111.008	69.3802
